# Supplementary material for: CITMIC: Comprehensive Estimation of Cell Infiltration in Tumor Microenvironment based on Individualized Intercellular Crosstalk
Source: Adv Sci (Weinh). 2024 Nov 5;12(1):2408007. doi: 10.1002/advs.202408007 (PMC11714168; doi:10.1002/advs.202408007)
Supplement: Supplementary file 2 — Supplemental Table 1 [file ADVS-12-2408007-s002.xlsx]

## Sheet: Supplementary Table S1
Supplementary Table S1 The 86 cell type maker gene sets
TMEcells	Source	Numeber	Gene
Activated B cell	Charoentong et al	26	ADAM28,CD180,CD79B,BLK,CD19,MS4A1,TNFRSF17,IGHM,GNG7,MICAL3,SPIB,HLA-DOB,IGKC,PNOC,FCRL2,BACH2,CR2,TCL1A,AKNA,ARHGAP25,CCL21,CD27,CD38,CLEC17A,CLEC9A,CLECL1
Activated CD4+ T cells	Charoentong et al	25	AIM2,BIRC3,BRIP1,CCL20,CCL4,CCL5,CCNB1,CCR7,DUSP2,ESCO2,ETS1,EXO1,EXOC6,IARS,ITK,KIF11,KNTC1,NUF2,PRC1,PSAT1,RGS1,RTKN2,SAMSN1,SELL,TRAT1
Activated CD8+ T cells	Charoentong et al	26	ADRM1,AHSA1,C1GALT1C1,CCT6B,CD37,CD3D,CD3E,CD3G,CD69,CD8A,CETN3,CSE1L,GEMIN6,GNLY,GPT2,GZMA,GZMH,GZMK,IL2RB,LCK,MPZL1,NKG7,PIK3IP1,PTRH2,TIMM13,ZAP70
aDCs	Bindea et al/Charoentong et al/He et al/xCell	220	CCL1,EBI3,INDO,LAMP3,OAS3,ABCD1,C1QC,CAPG,CCL3L3,CD207,CD302,ATP5B,ATP5L,ATP6V1A,BCL2L1,C1QB,SNURF,SPCS3,CCNA1,CEACAM8,NOS2,SRA1,TNFRSF6B,TREM1,TREML1,RHOA,SLC25A37,TNFSF14,TREML4,VNN2,XPO6,CLEC4C,TNFAIP2,UBD,ACTR3,RAB1A,SLA,HLA-DQA2,SIGLEC5,SLAMF9,CD83,C1QA,CD80,IL12B,CCL13,CCL17,CCL19,CCL22,FPR3,HLA-DQA1,IL3RA,CXCL9,PTGIR,CCL8,CCL23,SLAMF1,SIGLEC1,TRAF1,TNFRSF4,TXN,SOCS3,HS3ST3B1,CD209,LILRA5,A…
Adipocytes	xCell	21	ADH1B,DLAT,GPD1,LBP,PLIN1,PPP1R1A,PPP2R1B,PTGER3,CILP,ADIPOQ,COL5A3,PNPLA2,ATP5G3,HADHA,DBI,ATP1A2,HP,TF,C6,SLC25A6,ECHDC1
Angiogenesis	Bindea et al	41	CDH5,ELTD1,CLEC14A,LDB2,ECSCR,MYCT1,RHOJ,VWF,TIE1,KDR,ESAM,PTPRB,GPR116,SPARCL1,EMCN,ROBO4,ENG,TEK,S1PR1,A2M,JAM2,COL15A1,PECAM1,CALCRL,CLEC3B,PLVAP,RGS5,LRRC32,EBF1,ADCY4,ACVRL1,GPR124,APLNR,TM4SF18,GNG11,CNRIP1,ZNF423,GIMAP8,PDGFD,ITGA9,EDNRB
Astrocytes	xCell	219	CNN1,COL11A1,DNA2,FABP7,GPC4,CENPI,FZD2,GLI2,GNG3,GPX7,TNC,LOXL1,LRP4,NNAT,POU3F3,PTN,PTX3,RBP1,SDC2,TFAP2C,TRO,XRCC2,ADAM12,DPF3,ST8SIA2,ZNF239,DCHS1,KIF20B,REC8,PNMA2,CAND2,FBXL7,SYT11,DAPK2,ANKRD1,NT5DC3,PNMAL1,ASAP3,DOK5,GABRQ,AGPAT4,NCAPG,FSD1,KIF18A,MXD3,PSRC1,OLFML2A,CBR3,CLCN2,GRM7,HIST1H1D,KIFC1,MCM3,SCN5A,STAC,RECQL4,TRIOBP,RIBC2,FAM64A,NT5DC2,TMEM135,ACSS3,ATF7IP2,TRIM45,GINS4,CBX2,H2A…
B cells	Bindea et al/Danaher et al/Davoli et al/EPIC/He et al/ImmuCellAI/MCPcounter/Rooney/Tirosh/xCell	200	ABCB4,BACH2,BCL11A,BLK,BLNK,CCR9,CD19,CD72,COCH,CR2,DTNB,FCRL2,GLDC,GNG7,HLA-DOB,HLA-DQA1,IGHA1,IGHG1,IGHM,IGKC,IGL,KIAA0125,MEF2C,MICAL3,MS4A1,OSBPL10,PNOC,QRSL1,SCN3A,SLC15A2,SPIB,TCL1A,TNFRSF17,BANK1,CD79A,CD55,CD79B,CXCR5,FAIM3, CD79A, CD79B, FCER2, FCRL2, FCRL5, MS4A1, PAX5, POU2AF1, STAP1, TCL1A,BTLA,FCRL1,FCRL3,HVCN1,RALGPS2,AFTPH,AHSP,ANXA3,CNOT1,HLA-DPB1,LSM6,MEFV,NMUR1,PADI4,PYGM,STRN4,…
Basophils	xCell	260	ALAS2,ARR3,ART3,C8A,CD72,DEFA5,EFNA2,GPR3,ONECUT1,HP,CXCR2,KCNA5,KCNJ13,LECT2,LEP,SMCP,MPO,MYH1,NPY5R,OMG,PRKACG,PRL,TGM3,TCL1A,AKAP4,C6orf10,FRS3,LAMB4,CLCA4,AHCTF1,BMP10,AMOTL2,ARHGAP17,TEX12,C11orf16,OTUD7B,SLC17A6,CASS4,LRTM1,HPSE2,FBRS,CXorf36,SLCO5A1,ATXN3L,GATC,ACTN2,ADCY2,ADH1A,ADPRH,ADRA1A,AGTR2,ALDOB,APOF,ART1,BRDT,C9,CETP,CEACAM7,COL19A1,CPA1,CRHR2,CTRL,CYP2A7,CYP17A1,CYP19A1,CYP21A2,D…
CD4+ memory T cells	xCell	232	AAMP,ACTL6A,ADSL,AKT2,ANXA7,ARL2,ATF1,BTF3,CCNC,CD2,CD5,CD6,CD28,CDK9,CETN3,CCR4,COX7C,CSNK1A1,CSNK2A2,CTBP1,CTLA4,DAD1,DDX3X,DR1,GPR183,EIF4G2,ERH,ESD,FNTA,GABPA,GLUD1,HDAC1,HINT1,HMOX2,HNRNPH3,HNRNPU,DNAJB1,EIF3E,ITK,JAK3,KIF22,KTN1,LDHB,SH2D1A,SMAD2,MAGOH,NCL,NDUFS5,PFN1,PLP2,POLD2,PPID,PPP1CB,PPP1CC,PPP2R5D,PPP6C,PTPN11,RAD21,RANBP1,RBM3,RGS1,RPL4,RPL5,RPL8,RPL13,RPS3,RPS6,RPS19,SLAMF1,SOD1,S…
CD4+ T cells	Davoli et al/EPIC/ImmuCellAI/Rooney/xCell	177	IGFBP4,ITM2A,AMIGO2,TRAT1,CD40LG,ICOS,RCAN3,ANKRD55, DGKA, FOXP3, GCNT4, IL2RA, MDS2, RCAN3, TBC1D4, TRAT1,SELL,NT5E,ITK,TRMT2B,AAK1,CD4,GPR183,KLHL3,CCR4,ITIH4,DLEC1,ZAP70,PLXDC1,LAX1,TNFRSF4,GPR171,LY9,NCK2,PLCG1,FOXP3,C15orf53,IL5,CTLA4,IL32,GPR15,IL4,BAD,CD2,CD3G,CD5,CD28,CCR7,GOLGA4,HMOX2,MGAT2,NFE2L2,PLCL1,PPP2CA,SON,SUPV3L1,TRAF1,TSPYL1,FBXO21,FNBP4,NUDCD3,LEPROTL1,SIRPG,POLR3E,USP36,DDX31…
CD4+ Tcm	Charoentong et al/xCell	191	ABHD3,AHNAK,ANXA2P2,AQP3,ATHL1,BMI1,BZW2,CD63,COL4A1,CYLD,ELMO2,FYN,GLIPR1,GSS,IFITM2,ITGB1,ITGB2,KLF5,LSP1,NDUFB9,PKM2,SFXN3,SIRPG,SMAD4,STX4,TRADD,VIM,XRCC6,ADSL,AK1,CD247,CD40LG,CSNK1D,CTLA4,DNMT1,GOLGB1,ITIH4,MAN2C1,NFRKB,PLCG1,POLR2A,PSMD2,RAD9A,SPTAN1,SUPT6H,NR2C1,TSC1,USP4,DGCR14,DHX16,RAE1,BAG3,SGSM2,HUWE1,RBM5,NXF1,SORCS3,MYO16,EDC4,MTO1,ZNF638,CNIH4,ICOS,FAM193B,FBXL8,EXOC1,KDM3A,USP36,…
CD4+ Tem	Charoentong et al/xCell	209	ATM,CASP3,CASQ1,CD300E,DARS,DOCK9,EXOSC9,EZH2,GDE1,IL34,NCOA4,NEFL,PDGFRL,PTGS1,REPS1,SCG2,SDPR,SIGLEC14,SIGLEC6,TAL1,TFEC,TIPIN,TPK1,UQCRB,USP9Y,WIPF1,ZCRB1,RPN2,SLAMF1,SPTAN1,TRADD,MYO16,MCF2L2,ESYT1,TRAPPC2L,ARHGAP15,RIC8A,TNFSF8,GPR25,SELPLG,SMARCC2,LZTR1,CCR9,SIT1,FBXL8,RNPEPL1,CD2,CTLA4,DNAJB1,RGS1,CLIP1,DYNLT1,COLQ,CDC14A,RANBP9,ICOS,TRAT1,SMAP1,SAMSN1,HAUS3,10-Sep,ARAF,CAPZB,CCNT1,CD3E,CD…
CD8+ T cells	Bindea et al/Danaher et al/Davoli et al/EPIC/He et al/ImmuCellAI/MCPcounter/Rooney/xCell	158	ABT1,AES,APBA2,ARHGAP8,C12orf47,C19orf6,C4orf15,CAMLG,CD8A,CD8B,CDKN2AIP,DNAJB1,FLT3LG,GADD45A,GZMM,KLF9,LEPROTL1,LIME1,MYST3,PF4,PPP1R2,PRF1,PRR5,RBM3,SF1,SFRS7,SLC16A7,TBCC,THUMPD1,TMC6,TSC22D3,VAMP2,ZEB1,ZFP36L2,ZNF22,ZNF609,ZNF91,GZMK,CD3E,CD3G,CXCR3,CD3D,BCL11B,CD28,KLRG1,IL7R, HAUS3, JAKMIP1, NAA16, TSPYL1,CD27,CLUAP1,CRTAM,FKTN,LY9,PLCG1,RING1,SIRPG,TSPAN32,ARHGEF1,EEF1D,CTSW,FBXW4,ZNF611,…
CD8+ Tcm	Charoentong et al/xCell	115	ACTN4,ADAM12,ADCY9,F13A1,FCER1G,FCGR3B,FGF7,FKBP4,GLUD1,GM2A,GUSB,IL1RN,NOL11,NTRK1,RARA,RNF128,SIGLEC1,TNFRSF11A,TOX4,UBA52,ULBP1,CASP8,CD27,TNFSF8,GZMK,NCK1,GPR171,CRTAM,PARP11,TMEM30B,ADCYAP1R1,ABCD2,ALK,CD8A,CD8B,CD28,CD48,ESR2,CXCR3,LAG3,SH2D1A,MMP11,SLC6A7,SYN2,TPP2,DUSP11,HELZ,CD96,ZMYND11,SEC24A,ZC3H13,LEPROTL1,ADAT1,CHST5,SIT1,HAO2,GIMAP4,PCDHA10,SMAP1,VPS33A,GIMAP6,DNAJB1,RASA2,RGS1,DYN…
CD8+ Tem	Charoentong et al/xCell	329	ACAP1,APOL3,ARHGAP10,ATP10D,C3AR1,CCR5,CD160,CD55,CFLAR,CMKLR1,DAPP1,FCRL6,FLT3LG,GZMM,HAPLN3,HLA-DMB,HLA-DPA1,HLA-DPB1,IFI16,LIME1,LTK,NFKBIA,SETD7,SIK1,TRIB2,DHX8,GZMH,GZMK,LAG3,ZAP70,COLQ,RGS9,CXCR6,PVRIG,PYHIN1,ABCF1,ACADVL,RHOG,SLC25A20,CAPZB,CD2,CD3D,CD3G,CD7,CD8A,CD8B,COPB1,CTSW,CX3CR1,DAXX,DIAPH1,DMWD,DYNC1H1,EMD,GOLGA1,GTF3C1,GYG1,GZMA,HMOX2,DNAJB1,IDH3B,IFNG,IL10RA,ITGAL,KLRB1,KLRD1,LAI…
cDCs	xCell	38	ALCAM,ANXA1,CD1C,CD1E,DBI,FCER1A,ITGAX,PITPNA,SSR1,RAB7A,CLEC10A,TCTN3,CCDC88A,SLAMF8,ACTR3,CD86,FLT3,S100A10,CD163,FGL2,CD93,WDFY3,CLEC4A,CD1A,CD1B,CD80,DNASE1L3,GFRA2,CCL17,CCL24,RRP1B,CD209,KCNK13,ALOX15,CRH,CCL13,CCL23,ALDH1A2
Chondrocytes	xCell	225	ACAN,ARL1,COMP,ERG,ISLR,OGN,PGK1,PRELP,COL14A1,RGS11,TBX4,MORF4L2,LAPTM4A,SNUPN,MPHOSPH6,SCRG1,FBXW11,REM1,ZNF471,PODNL1,GLG1,PTP4A2,GOSR2,CCNB1,COL10A1,CSNK1A1,FOXD2,LPAR4,MYOC,NFATC4,NKX3-1,OMD,STAT2,TNXB,GDF5,FZD9,CILP,TNFSF11,WASL,TMEM59,PRG4,ANGPTL7,SLC38A3,DSTN,WWP2,IQSEC2,HSPB7,COL5A3,CRTAC1,NPLOC4,NDFIP1,DYNLRB1,LRRC15,ADRA1D,AK1,ABCD1,APOC3,ARCN1,ARNT,CACNA1C,CACNB1,CAMLG,RUNX2,RUNX1,COP…
Classswitched memory B cells	xCell	42	TNFRSF17,BLK,CR1,EPS15,RAPGEF1,PTPN6,RAD17,TRAF3,UBE2G1,UBE2I,BAIAP3,DEPDC5,NDUFA9,SLC12A3,TAF6,UBE2N,TRRAP,SCRN1,ABI1,CPSF4,SUB1,SP140,TNFRSF13B,ADAMDEC1,AFTPH,PRDM10,NARFL,PIKFYVE,SEC24A,NGLY1,CXCR5,MS4A1,CD80,COL19A1,GPR25,HLA-DQB2,PAX5,SPIB,SNED1,ZBTB32,FCRL2,KHDRBS2
CLP	xCell	31	COX6C,DNTT,IGLL1,PLP2,PSMA6,VPREB1,AIMP1,TOMM20,GPN3,HIVEP3,MYL12B,H3F3B,IDH3A,OXA1L,SNRPD1,ADNP,C19orf53,C11orf57,FAM76A,CALM1,GAPDH,IGBP1,PSMB3,RFC4,RPL8,ATP6V1G1,METAP2,DSTN,ASCC1,WDR33,NGLY1
CMP	xCell	257	AZU1,MS4A3,CPA3,CRHBP,CRYGD,CTSG,ELANE,MS4A2,IGLL1,MPO,SERPINB10,PRG2,PRTN3,RNASE2,RNASE3,STAR,EPX,NAALADL1,CLC,FLT3,HDC,HPGDS,ALOX15,ANXA3,BYSL,C1QB,CACNA1E,CAMK2A,RUNX1,CCNC,CD1E,CD63,CDSN,CLIC1,CNGA3,CPB1,CPN1,CRYGA,CSF2RB,DAB1,DEFA6,EDN3,EYA3,FMO2,AFF2,G6PC,GALR1,GDF9,GNAT1,GPD1,GRIA4,GRM2,GUCA2B,H2AFX,HSF4,IDUA,IL5RA,IL13,IMPG1,PDX1,ITIH3,ITIH4,KCNJ10,KCNN1,LCT,MEA1,MKI67,MPL,MYF5,MYH11,NDUF…
CTLs	MCPcounter/TIDE	11	CD8A,EOMES,FGFBP2,GNLY,KLRC3,KLRC4,KLRD1,GZMA,GZMB,CD8B,PRF1
Cytotoxic cells	Bindea et al/Danaher et al/ImmuCellAI	28	APBA2,APOL3,CTSW,DUSP2,GNLY,GZMA,GZMH,KLRB1,KLRD1,KLRF1,KLRK1,NKG7,RORA,RUNX3,SIGIRR,WHAMMP3,ZBTB16,GZMB,PRF1,KNG1,PSORS1C2,BLNK,SCN3A,TNFRSF10C,ITGAM,CD8A,PTGDR2,CD8B
DCs	Bindea et al/Danaher et al/Davoli et al/He et al/ImmuCellAI/xCell	122	CCL13,CCL17,CCL22,CD209,HSD11B1,NPR1,PPFIBP2,NR4A3,HAVCR2,KMO,DNASE1L3,ANPEP,CXCL16,BLVRB,C1QA,C1QB,CSF1R,CXCR3,FGL2,GZMB,IL21R,KCNA5,KCNC3,KCTD5,LILRB4,LMAN2L,NFKB1,PLD2,PTCRA,PTGIR,SIGLEC1,SLAMF8,SLC15A3,SYT17,VAV2,CA8,CALY,CRTAM,CYP4F3,GATA3,ITIH4,PRR5L,ST8SIA1,TNFRSF10C,ALOX15,CD1A,CD1B,CD1E,ALDH1A2,HLA-DQA1,FPR3,CD9,CLEC10A,TFEC,TREM2,ACHE,ALOX15B,CD80,CD86,CCR7,DPYS,ETV3,GRIN1,GRSF1,HCRTR2,…
Endothelial cells	EPIC/MCPcounter/Tirosh/xCell	284	CDH5, CLDN5, CLEC14A, CXorf36, ECSCR, F2RL3, FLT1, FLT4, GPR4, GPR182, KDR, MMRN1, MMRN2, MYCT1, PTPRB, RHOJ, SLCO2A1, SOX18, STAB2, VWF,ACVRL1,APLN,BCL6B,BMP6,BMX,CLEC14A,CXorf36,EDN1,ELTD1,EMCN,ESAM,ESM1,FAM124B,HECW2,HHIP,KDR,MMRN1,MMRN2,MYCT1,PALMD,PEAR1,PGF,PLXNA2,PTPRB,ROBO4,SDPR,SHANK3,SHE,TEK,TIE1,VEPH1,VWF,PECAM1,CLDN5,PLVAP,ECSCR,SLCO2A1,CCL14,TM4SF18,ERG,FABP4,HYAL2,FLT4,EGFL7,TSPAN18,…
Eosinophils	Bindea et al/Charoentong et al/xCell	127	ABHD2,ACACB,C9orf156,CAT,CCR3,CLC,CYSLTR2,EMR1,EPN2,GALC,GPR44,HES1,HIST1H1C,HRH4,IGSF2,IL5RA,KBTBD11,KCNH2,LRP5L,MYO15B,RCOR3,RNASE2,RRP12,SIAH1,SMPD3,SYNJ1,TGIF1,THBS1,THBS4,TIPARP,TKTL1,GIPR,KRT18P50,LRMP,FOSB,GPR183,NR4A3,ST3GAL6,DEPDC5,PDE6C,PKD2L2,GPR65,P2RY14,DACH1,DAPK2,EMR3,C3AR1,DRP2,KCNA5,KIF5A,TACSTD2,NPY2R,PLXNB3,RGS13,TNFSF11,ADAM18,CUX2,CDH19,RASL12,NYX,SYCP1,PHLDA2,NXPH3,LMTK2,AP4…
Epithelial cells	xCell	131	SFN,TACSTD2,PRSS8,AP1M2,B3GNT3,CBLC,HES2,RAB25,S100A14,FLNB,GRB7,LAD1,LAMA5,SEMA3F,SOX15,TUFT1,SLC10A3,IER3,SH2D3A,CNKSR1,RHOD,TMEM40,TBC1D2,BIK,AP1S1,DFNA5,DSG3,HBEGF,EFNB1,NR2F6,EVPL,EXT2,F3,GJB3,GJB5,IRF6,JUP,LIMK2,MST1R,PI3,PLAGL2,PRRG2,RELB,SHC1,SLC12A4,SPINT1,ST14,STXBP2,TAPBP,CORO2A,BTG2,AXIN1,TNK1,TNFSF9,ADAM15,TNFRSF10B,RPS6KA4,PDLIM1,CELSR1,FGFBP1,CDC42EP2,FST,PPP1R13L,ARHGEF18,ETHE1,TN…
Erythrocytes	xCell	123	ALAS2,CA1,EPB42,GYPE,HBD,HMBS,MYL4,RHAG,EPX,KLF1,XPO7,AHSP,GYPA,KRT1,SLC4A1,GYPB,HBB,PKLR,PRG2,RHCE,RHD,TSPO2,ART4,CENPA,GATA1,SPTA1,AURKA,GLRX5,APLNR,ATP1B2,BRCA1,BUB1B,CDC20,CDKN3,CENPF,CHEK1,DES,FEN1,HMGB2,KEL,KIF22,EPCAM,MCM4,NEK2,OAT,PCNA,POLE2,RRM1,RRM2,STIL,SLC2A4,TOP2A,TUBG1,ST7,HIST1H4C,RAD54L,CCNB2,MINPP1,DLGAP5,MELK,GINS1,TROAP,TRIM10,RCL1,PRMT3,UBAC1,KIF2C,ZWINT,OIP5,PAXIP1,KIF4A,HTRA…
Exhausted T cells	ImmuCellAI	19	ADGRG1,AFAP1L2,CCND2,CD38,CD8A,CD8B,CHST12,CTLA4,DFNB31,EOMES,FUT8,ITM2A,LAG3,MYO1E,NDFIP2,PARK7,PDCD1,SIRPG,SNX9
Fibroblasts	EPIC/MCPcounter/Tirosh/xCell	357	ADAM33, CLDN11, COL1A1, COL3A1, COL14A1, CRISPLD2, CXCL14, DPT, F3, FBLN1, ISLR, LUM, MEG3, MFAP5, PRELP, PTGIS, SFRP2, SFRP4, SYNPO2, TMEM119,COL1A1,COL3A1,COL6A1,COL6A2,DCN,GREM1,PAMR1,TAGLN,FAP,THY1,COL1A2,COL6A3,CXCL14,LUM,DPT,ISLR,PODN,CD248,FGF7,MXRA8,PDGFRL,COL14A1,MFAP5,MEG3,SULF1,AOX1,SVEP1,LPAR1,PDGFRB,IGFBP6,FBLN1,CA12,SPOCK1,TPM2,THBS2,FBLN5,TMEM119,PRRX1,PCOLCE,IGF2,GFPT2,PDGFRA,CRIS…
GMP	xCell	222	ARHGAP6,ATP5J,CD5L,MS4A3,CDH9,CPA3,CRHBP,CRYGD,CTSG,DNTT,FLT3,GABPA,LPAR4,H2AFZ,HDC,HMGB2,HNRNPA1,ITGA9,KCNJ14,LDHB,MPO,MTIF2,HNRNPM,NPM1,SERPINB10,PNN,PRG2,PRKG2,PSMA4,RAG2,RNASE2,RNASE3,RPL5,RYR3,SELP,STIL,SRP9,SSB,STXBP3,TEC,TOP2B,TRH,UBB,UMPS,VPREB1,XPO1,DEK,NCOA4,TTF2,UBA3,UBA2,SMNDC1,ARPP21,MRPL3,PARK7,CBX3,SMC5,GTPBP4,HPGDS,GNL2,CLEC1B,NOL7,UFC1,VPS54,GAR1,MRPL20,TTC27,WDR12,KIF17,MAP7D3,C…
Hepatocytes	xCell	322	ABAT,ACADL,ADH1A,ADH6,AFM,AGT,AGXT,AHSG,ALB,ALDOB,AMBP,ANPEP,AOX1,APCS,APOA1,APOA2,APOC1,APOC3,APOE,APOH,ARSE,ASGR1,SERPINC1,BAAT,BHMT,SERPING1,C1R,C1S,C2,C4BPA,C4BPB,C5,C8A,C8B,C8G,C9,SERPINA6,CD14,CDO1,AKR1C4,ABCC2,CPB2,CPN2,CPS1,CYP2C19,CYP2C8,CYP2C9,CYP2E1,CYP3A4,CYP3A5,CYP7A1,DAO,DIO1,DPYS,EHHADH,ENPEP,EPHX2,F2,F5,F9,F13B,FABP1,FGA,FGB,FGG,FGL1,GAS2,GATM,GC,GHR,GLDC,GRB14,GYS2,HABP2,SERPIND1…
HSCs	xCell	40	CD34,CRHBP,ERG,GSTM5,PLS3,MMRN1,LAPTM4B,FAM124B,FLT3,SLC4A1,SCARF1,ZMYM3,XPO7,EXD2,KLHL9,LSM2,CCDC121,ATP8B4,TCEAL4,MYCT1,ALAS2,CA1,GYPA,GYPE,AHSP,CRYGD,ELN,KCNJ13,MPL,PDE6G,PLA2G1B,SYPL1,ZNF3,RNF7,LECT1,CTNNA3,PHF20,EMCN,CLEC3B,VN1R1
iDCs	Bindea et al/Charoentong et al/He et al/xCell	63	ABCG2,BLVRB,CARD9,CD1A,CD1B,CD1C,CD1E,CH25H,CLEC10A,CSF1R,CTNS,F13A1,FABP4,FZD2,GSTT1,GUCA1A,HS3ST2,LMAN2L,MMP12,MS4A6A,NUDT9,PDXK,PPARG,PREP,RAP1GAP,SLC26A6,SLC7A8,SYT17,TACSTD2,TM7SF4,VASH1,ACADM,AHCYL1,ALDH1A2,ALDH3A2,ALDH9A1,ALOX15,AMT,ARL1,ATIC,ATP5A1,CAPZA1,LILRA5,RDX,RRAGD,INPP5F,RAB38,PLAU,CSF3R,SLC18A2,AMPD2,CLTB,C1orf162,FCER2,IL3RA,CCL13,CCL17,CCL18,CCL23,CCL24,CD209,CD86,SPINT2
Immature B cells	Charoentong et al	19	CD22,CYBB,FAM129C,FCRL1,FCRL3,FCRL5,FCRLA,HDAC9,HLA-DQA1,HVCN1,KIAA0226,NCF1,NCF1B,P2RY10,SP100,TXNIP,STAP1,TAGAP,ZCCHC2
iTregs	ImmuCellAI	19	FOXP3,STAT5A,CCR8,CD5,HS3ST3B1,TTN,CTLA4,FASLG,ICOS,CCR3,GALNT8,NFATC3,SIT1,CD28,IL10RA,PPM1B,ATG2B,CCR4,ZFYVE9
Keratinocytes	xCell	121	CALML3,CSTA,DSG3,F3,GJB5,SFN,IL1A,JAG2,KRT5,KRT6B,LAD1,PI3,SERPINB5,SOX15,SULT2B1,LY6D,FGFBP1,AP1M2,FST,HES2,TMEM40,RAB25,S100A14,MMP28,ZBED2,KRT6C,ADAM8,AIM1,ALDH1A3,CDH3,COL17A1,CYP27B1,DSC3,EPHA1,EREG,FAT2,FGFR3,GJB3,GNA15,CXCL3,IL1B,ITGA6,ITGB4,ITGB6,KCNJ15,KRT6A,KRT14,KRT16,KRT17,LAMA3,LAMB3,LAMC2,MMP9,NGFR,SERPINB2,PGF,PKP1,FXYD3,PPL,PRSS8,PTHLH,S100A2,S100A8,S100A9,SDC1,SORL1,SPRR1B,ST14,T…
LECs	xCell	45	FLT4,HYAL2,CLEC1A,SOX18,ROBO4,CXorf36,MYCT1,KANK3,ACVRL1,ANGPT2,RHOC,BMX,CETP,ERG,FUS,GPR4,KDR,MYL2,NOTCH4,RALA,MAPK12,TEK,TIE1,CLDN5,TNFSF18,KALRN,FEZ2,SEMA6B,LYVE1,ARHGEF15,MMRN1,CD93,N4BP3,EMCN,RASIP1,TMEM39B,POMGNT1,MRPL17,MMRN2,NETO2,PLVAP,GJA4,SELE,VWF,TPM3
M1 Macrophages	Davoli et al/xCell	199	CD40,CXCL10,CXCL11,CXCL9,SLAMF1,TNIP3,C1QC,C1QB,C1QA,CD5L,FCGR3A,ITGB5,MERTK,PILRA,CCL8,ACP2,ABCD1,FDX1,CCL22,CD163,SCAMP2,ADAMDEC1,ARL8B,HAMP,TREM2,ADRA2B,ALCAM,ATOX1,ATP6V0C,ATP6V1E1,BLVRA,CD48,CD63,CLCN7,TPP1,CLTC,CCR1,CMKLR1,SLC31A1,COX5B,FCER1G,FOLR2,FPR3,FTL,HEXB,HK3,IL10,IL12B,ITGAE,LAIR1,MMP19,NARS,NDUFS2,P2RX7,PDCL,MAPK13,PTGIR,PTPRA,RELA,CCL7,CCL19,SRC,STX4,TCEB1,TFRC,AGPS,MARCO,SNX3,CD…
M2 Macrophages	Davoli et al/xCell	173	HRH1,NPL,PDCD1LG2,RENBP,CFP,C1QC,C1QB,C1QA,CD5L,FCGR3A,ITGB5,MERTK,PILRA,CCL8,ACP2,ADCY3,ABCD1,ALK,ARSB,ATP2A2,ATP6V1C1,ATP6V0A1,TSPO,CAMP,CANX,CD63,CD81,CLCN7,TPP1,SLC31A1,FDX1,FGR,FTL,GLB1,HADHB,NCKAP1L,HEXA,HEXB,HPS1,IFNAR1,ITGAX,KCNJ5,LAIR1,LAMP1,MSR1,MYO9B,P2RX7,SDCBP,SNX1,SNX2,STX4,MARCO,CDS2,PABPC4,ATP6V0D1,PICK1,ARHGEF11,HS3ST2,PDCD6IP,SCAMP2,COL4A3BP,HSPH1,OS9,SDS,LILRB4,VSIG4,GABARAP,TF…
Macrophages	Bindea et al/Charoentong et al/Danaher et al/Davoli et al/EPIC/He et al/ImmuCellAI/Rooney/Tirosh/xCell	408	APOE,ATG7,BCAT1,CCL7,CD163,CD68,CD84,CHI3L1,CHIT1,CLEC5A,COL8A2,COLEC12,CTSK,CXCL5,CYBB,DNASE2B,EMP1,FDX1,FN1,GM2A,GPC4,KAL1,MARCO,ME1,MS4A4A,MSR1,PCOLCE2,PTGDS,RAI14,SCARB2,SCG5,SGMS1,SULT1C2,AIF1,CCL1,CCL14,CCL23,CCL26,CD300LB,CNR1,CNR2,EIF1,EIF4A1,FPR1,FPR2,FRAT2,GPR27,GPR77,RNASE2,MS4A2,BASP1,IGSF6,HK3,VNN1,FES,NPL,FZD2,FAM198B,HNMT,SLC15A3,CD4,TXNDC3,FRMD4A,CRYBB1,HRH1,WNT5B,CD5L,FCGR3A,ITGB…
MAIT cells	ImmuCellAI	10	CD8A,CD8B,CERK,FLT4,TBC1D31,DKK3,GPR171,NR1D1,SLAMF1,TC2N
Mast cell	Bindea et al/Charoentong et al/Danaher et al/He et al/xCell	157	ABCC4,ADCYAP1,CALB2,CEACAM8,CMA1,CPA3,CTSG,ELA2,GATA2,HDC,HPGD,HPGDS,KIT,LINC01140,MAOB,MLPH,MPO,MS4A2,NR0B1,PPM1H,PRG2,PTGS1,SCG2,SIGLEC6,SLC18A2,SLC24A3,TAL1,TPSAB1,TPSB2,VWA5A,ADAMTS3,ARHGAP15,CPM,FCN1,FTL,HSPA6,ITGA9,RNASE3,S100A4,SIGLEC8,SLC6A4,PTGS2,EGR3,PILRA,AMHR2,ANXA1,ANXA11,ATP6V1C1,BMPR1A,BTK,C3AR1,C8G,CASP10,CD22,CD33,DIAPH1,DR1,GATA1,IL5,IL5RA,ITGA2B,KCNJ5,KRT1,LCP2,LTC4S,LYL1,MTR,N…
mDCs	MCPcounter	6	CD1A,CD1B,CD1E,CLEC10A,CLIC2,WFDC21P
MDSCs	Charoentong et al	20	CCR2,CD14,CD2,CD86,CXCR4,FCGR2A,FCGR2B,FCGR3A,FERMT3,GPSM3,IL18BP,IL4R,ITGAL,ITGAM,PARVG,PSAP,PTGER2,PTGES2,S100A8,S100A9
Megakaryocytes	xCell	17	ARHGAP6,GP1BA,HTR2A,MPL,PF4V1,SELP,GP6,CLEC1B,RUFY1,ANXA3,NCKAP1,TUBB1,LRP2BP,HBD,VWF,KALRN,RGS6
Melanocytes	Tirosh/xCell	241	MIA,TYR,SLC45A2,CDH19,PMEL,SLC24A5,MAGEA6,GJB1,PLP1,PRAME,CAPN3,ERBB3,GPM6B,S100B,FXYD3,PAX3,S100A1,MLANA,SLC26A2,GPR143,CSPG4,SOX10,MLPH,LOXL4,PLEKHB1,RAB38,QPCT,BIRC7,MFI2,LINC00473,SEMA3B,SERPINA3,PIR,MITF,ST6GALNAC2,ROPN1B,CDH1,ABCB5,QDPR,SERPINE2,ATP1A1,ST3GAL4,CDK2,ACSL3,NT5DC3,IGSF8,MBP,CA8,GJA3,OCA2,GPR137B,KCNAB2,FARP2,KCNE4,TBC1D16,CDH3,MMP17,CLEC11A,TYRP1,TNFRSF14,WIPI1,MCOLN1,WFDC1,AP…
Memory B cells	Charoentong et al/xCell	175	AICDA,CCNA2,CDKN3,CLCN5,ENPP1,FCER1A,FCRL4,MYC,RUNX2,SORL1,SOX5,STAT5A,STAT5B,TLR9,ACRV1,ADCY2,AQP8,ART1,TNFRSF17,BLK,C4BPA,S100G,CASQ2,CD1C,CD19,MS4A1,CD22,SIGLEC6,CD37,CD72,CD79A,CD79B,CETP,CHRM2,CHRNA2,CCR6,CNR2,COX6A2,CPA2,CPB1,CSN1S1,NCAN,CYLC2,CYP2A7,CYP2C19,DCC,DPP6,DSP,FMO1,FSHR,GABRA4,GAD2,GK2,GNAT2,GNRHR,GPX5,GRIN2B,GRM6,HCRTR2,HLA-DPB1,HSD3B2,HTN3,INHBC,KCNA5,KCNJ10,KIF5A,KRT2,LECT2,CD…
MEP	xCell	105	AHCY,CDK4,CPA3,CRHBP,ERG,GSTM5,HDC,EPCAM,PRG2,RYR3,MINPP1,PAICS,HPGDS,LAPTM4B,POLE2,TCEAL4,BUB1B,STIL,KIAA0101,SNX5,MRPL15,C11orf95,FAM124B,FXN,GATA1,HBD,KEL,MYL4,PCCB,PNMT,RHAG,SURF2,TPSAB1,UNG,AIMP2,CHAF1B,RUVBL1,NAT6,ERAL1,MRPS2,CTNNBL1,EXOSC5,ACD,DCTPP1,MTG1,FCER1A,FMO1,KRT1,NTRK1,IFRD2,MRPL28,TMED1,FBXO7,MECR,DDX41,C21orf59,NOL12,ATIC,BCS1L,CCT6A,DDX1,DDX10,HNRNPAB,ITGA2B,PSMG1,LDB1,VAPA,TXN…
Mesangial cells	xCell	244	CDH6,CDKN1C,EDN2,FOXF1,FOXD1,HOXA11,HOXD1,LHX1,MICB,TLL2,DOC2B,PADI2,RHOF,KIRREL,CLSTN2,CRISPLD2,ARL4C,CDH16,COL4A1,ARID3A,EPHB2,GPI,HOXA3,HOXB2,HOXB3,HOXC10,HOXD11,ILK,INPP5A,ITGA3,ITGB3,LAMA5,NME3,NTHL1,PAX2,PDCD2,PFDN1,PLEC,PVR,HNF1B,NR2F2,UBA1,UCP2,UROD,WNT7B,PXDN,RNASET2,FGF18,CLDN6,DHRS3,HS3ST3A1,REC8,PROCR,PNPLA6,RBPMS,PLA2G16,MGAT4B,CSDC2,CPA4,ISYNA1,SMOX,LAPTM4B,RBM38,CORO1B,PCYOX1L,GALN…
Monocytes	Charoentong et al/EPIC/ImmuCellAI/MCPcounter/xCell	353	ASGR2,CFP,ASGR1,CD1D,UPK3A,ACTG1,ANXA5,ATP6V1B2,CFL1,DAZAP2,CTBS,EMR4P,HIVEP2,MARCKSL1,MBP,MMP15,PNPLA6,TMBIM6,PQBP1,TEX264,IKZF1,CD33, CD300C, CD300E, CECR1, CLEC6A, CPVL, EGR2, EREG, MS4A6A, NAGA, SLC37A2,IL7R,APOC3,ADCY8,CLCA4,CPA2,DPP6,HSPB6,KNG1,KLRK1,GZMH,KLRB1,SGCA,CA1,TLR8,CYBB,IGSF6,KLRF1,CYP4F3,CLEC10A,FOLR2,LTBR,MAP3K2,NUP214,OSBPL11,RTN3,SERP1,TBK1,SOCS3,ADAP2,CSF1R,FPR3,KYNU,PLA2G7,R…
MPP	xCell	182	ADCY3,CRHBP,ERG,CAPRIN1,P2RX1,SERPINI2,TEC,TIE1,UMPS,MLF2,ZNF282,NSMAF,USP6,MED7,H2AFY,PPM1F,PARP2,MRPS31,CALCOCO2,TMEM147,SF3A3,CSTF2T,LSM5,ATXN10,HIBCH,ATP2C1,ZNF219,TAOK3,PTRH2,TBC1D13,TMEM70,ATP5SL,WDR60,DPPA4,AGK,MKL2,BAHCC1,ALG8,CENPO,SPAG16,UBA5,SFXN3,FAM136A,G6PC3,HNRNPA3,DPY19L4,ABO,AIF1,AMD1,ATP5J,AVP,BTF3,ERCC8,CLNS1A,CPA3,CRYGD,DNTT,DUT,FANCA,HINT1,IGLL1,EIF3E,ITGA9,LRCH4,MPL,MPO,NACA…
MSCs	xCell	105	HTR7,MMP17,PLA2G5,CDKL5,PKD2L1,ADAMTS12,ZNRF4,CTRB2,PRB3,CCL21,TNP2,ZNF408,COL10A1,DVL1,HAS1,NPAS1,WISP1,TRIM3,COPS8,TSSK1B,DCTD,DDOST,EEF1D,KIF22,LAMP1,NDUFA8,PARN,POLR2G,SLC35A2,HAND2,EIF4E2,CUL7,SCAMP3,STUB1,TMEM147,YIF1A,RER1,EMILIN1,SNF8,CABIN1,MKRN2,SPCS1,TRMT112,ZNF446,PRX,MRPS11,CUEDC2,SPAG16,MRPL24,TBC1D17,NHEJ1,PODNL1,SF3B5,THAP3,SLC38A10,SIX5,ATP6V1C1,CYC1,ERCC1,GSTM5,HIC1,IMPDH1,MDH2,…
Muscle cell	xCell	215	EVC,SMAD5,MUSK,SGCA,SIM1,BAG2,SHQ1,IMPACT,EXOC1,KRTAP1-1,COPB1,MYF5,MAP3K7,DENR,XPNPEP3,PRRC1,ACTG1,ALDOA,ANXA5,ARF4,CAD,CAST,CAV1,CAV3,CCNG1,CCT6A,CDH15,CHRNG,CLTC,COX8A,CSNK1G3,DCTD,DDOST,TOR1A,EIF4EBP2,EPRS,ERCC4,GDI2,GLE1,GNAS,GRSF1,GTF2H1,HIF1A,HRC,HSPA8,IDUA,KIF2A,TNPO1,LAMP1,LGALS1,SMAD2,MIF,MKLN1,MMP11,MSH3,MYBPH,MYOD1,NDUFA10,2-Sep,NONO,PAFAH1B1,PARN,PCDHGC3,SLC25A3,PLXNB3,POLR2J,PSMB4,P…
mv Endothelial cells	xCell	359	ACVRL1,ANGPT2,SLC25A6,RHOC,TSPO,CAV2,CCNG1,CD34,CETP,COX4I1,CSNK2A2,DYNC1LI2,ECHS1,FDPS,FLT4,GJA4,GOLGA3,GOT2,HADHA,HCFC1,HCRTR1,HOXD3,ILF2,ITGA9,KDR,LGALS1,NOTCH4,NOVA2,PLXNB3,MAPK3,PRPSAP1,PSMB7,PSMC5,PSMD8,RALA,RANGAP1,MAPK12,SELE,SH3GL1,SMARCD1,SMARCE1,SUMO3,SNAPC4,SNTB2,TARBP2,TBX1,TEK,TIE1,CLDN5,TPM3,UBE2E1,UFD1L,VWF,YWHAE,ZNF205,CLPP,ZNF282,SCARF1,HYAL2,MBTPS1,PABPC4,RGS11,BANF1,EIF2B2,MTM…
Naive B cell	xCell	98	BLK,CXCR5,CD19,MS4A1,CD72,SPIB,TCL1A,FCRL2,CD22,CD79B,CCR6,GPR18,CD180,MGAT5,MBD4,TSPAN13,UTP6,TREML2,CD37,CD79A,CSNK1G3,DSP,FCER2,GMFB,PNOC,SNX2,GCM1,AP3B1,STAG3,PRDM4,PWP1,RRAS2,GGA2,SIPA1L3,STAP1,P2RY10,DEF8,MFN1,EGOT,CD1A,VPREB3,CAPN3,HSPA4,SP140,C10orf76,SMC6,MCM9,BMP3,CACNA1F,COL19A1,DAZL,GNG3,MATN1,MAP3K9,MMP17,MYBPC2,PAX5,PHKG1,PYGM,ZNF154,PRDM2,USP7,SYN3,ADAM20,USP6,AKAP6,TCL1B,BCL2L10,F…
Naive CD4+ T cell	ImmuCellAI/xCell	155	CD2,CD3G,CD4,GIMAP6,GLG1,HMOX2,IL7R,ITK,LIMD2,LY9,NAA16,OBSCN,PACS1,PLCL1,RPL14,SNPH,TPP2,TRAF1,ZBTB40,CD40LG,SEPT9,CD3E,CD6,CD7,CCR7,DSC1,JAK3,PLCG1,ZAP70,CABIN1,PLXDC1,GPSM3,ANKRD55,CHMP7,APBB1,CD27,TNFSF8,GRK6,GZMM,PRMT2,IDUA,INSL3,NUMA1,PHF1,RXRB,SELPLG,ZNF76,CUBN,PIP4K2B,NCK2,CDK10,TNK1,ACAP1,TSPAN32,ARFRP1,9-Sep,MSL3,WDR6,MLXIP,LEPROTL1,SH2B1,IPCEF1,KLHL3,SIT1,TRAT1,CRLF3,RAPGEF6,FAM193B,SI…
Naive CD8+ T cell	ImmuCellAI/xCell	73	MAN1C1,CRTAM,BLNK,CCR7,KERA,ZNF208,TREM1,CD8A,CD8B,GPR15,HTR1B,SMCP,NKTR,PSG11,SLC17A4,RRH,SMR3B,CA14,FXYD7,CCDC87,LIN28A,MOGAT2,TNKS2,GJB4,KRT1,CALY,AMBN,CCR8,COX4I1,EEF1D,MYL1,NDUFA1,NDUFA4,NDUFS5,OMG,SKI,SON,TPP2,SHFM1,HIST1H3A,HIST1H4F,RNMT,BUD31,GPR52,ZNHIT3,RNF7,JOSD1,BCAS2,RPP38,CGRRF1,JMJD6,RRP8,NGDN,C19orf53,SETD2,IL21R,MED31,SS18L2,LUZP4,CDK5RAP1,GDAP2,CWF19L1,DDX24,USP36,PCIF1,MS4A5,HA…
Neurons	xCell	365	EPHA3,GNG3,INSM1,KCNQ2,NEUROD2,PCDH8,ACTL6B,CAMKV,STMN4,ABCA3,ACVR2B,ADRA2A,CACNA1B,CACNB3,CHRNB2,CPE,CRABP1,CRMP1,NCAN,CTNNA1,EFNB3,CELSR3,ELAVL3,FOXG1,GAD2,GAP43,GEM,GRIK3,GRM2,ID1,IREB2,KCNN1,KCNQ3,KLC1,MEIS2,MLF1,MLLT3,MN1,CD200,MVD,NNAT,NPY,NPTX1,NTRK3,PLXNA2,POU3F1,POU3F2,POU3F3,PKIA,MAPK8,PTPRZ1,PTX3,RPE65,SCN3A,CXCL12,SFRP4,SH3GL2,SH3GL3,SOX4,SOX11,SPAST,ZNF354A,THRA,ZFP37,ZNF711,ZNF14,ZN…
Neutrophils	Bindea et al/Charoentong et al/Danaher et al/EPIC/He et al/ImmuCellAI/MCPcounter/Rooney/xCell	130	ALPL,BST1,CD93,CEACAM3,CREB5,CRISPLD2,CSF3R,CYP4F3,DYSF,FCAR,FCGR3B,FLJ11151,FPR1,FPRL1,G0S2,HIST1H2BC,HPSE,IL8RA,IL8RB,KCNJ15,LILRB2,MGAM,MME,PDE4B,S100A12,SIGLEC5,SLC22A4,SLC25A37,TECPR2,TNFRSF10C,VNN3,CDA,CHST15,APOBEC3A,CASP5,MMP25,HAL,C1orf183,FFAR2,MAK,CXCR1,STEAP4,BTNL8,CXCR2, CNTNAP3, CXCR1, CYP4F3, FFAR2, HIST1H2BC, HIST1H3D, KY, MMP25, PGLYRP1, SLC12A1, TAS2R40,EVI2B,HSD17B11,KDM6B,MEGF…
NK CD56bright cells	Bindea et al/Charoentong et al	51	DUSP4,FOXJ1,LPCAT4,MADD,6-Mar,MPPED1,MUC3B,NIBP,PLA2G6,RRAD,XCL1,ABAT,C11orf75,C5orf15,CDHR1,DCAF12,DYNLL1,GPR137B,HCP5,HDGFRP2,KRT86,MLST8,ELMOD3,ENTPD5,FAM119A,FAM179A,CLIC2,COX7A2L,CREB3L4,CSF1,CSNK2A2,CSTA,CSTB,CTPS,CTSD,FST,GATA2,GMPR,HDC,HEY1,HOXA1,HS2ST1,HS3ST1,BCL11B,CDH3,MYL6B,NAA16,ClQA,ClQB,CYP27B1,EIF3M
NK CD56dim cells	Bindea et al/Charoentong et al/Danaher et al	27	EDG8,FLJ20699,GTF3C1,GZMB,IL21R,KIR2DL3,KIR2DS1,KIR2DS2,KIR2DS5,KIR3DL1,KIR3DL2,KIR3DL3,KIR3DS1,SPON2,TMEPAI,CYP27A1,DDX55,DYRK2,RPL37A,NOTCH3,AKR7A3,GPRC5C,GRIN1,HLA-E,PORCN,PSMC4,UPP1
NK cells	Bindea et al/Charoentong et al/Danaher et al/Davoli et al/EPIC/He et al/ImmuCellAI/MCPcounter/Rooney/xCell	195	ADARB1,AF107846,ALDH1B1,APBB2,ATL2,BCL2,CDC5L,FGF18,FUT5,FZR1,GAGE2A,IGFBP5,KANK2,LDB3,MAPRE3,MCM3AP,MRC2,NCR1,PDLIM4,PRX,PSMD4,RP5-886K2.1,SGMS1,SLC30A5,SMEK1,SPN,TBXA2R,TCTN2,TINAGL1,TRPV6,XCL1,XCL2,ZNF205,ZNF528,ZNF747,AKT3,AXL,BST2,CDH2,CRTAM,CSF2RA,CTSZ,CXCL1,CYTH1,DAXX,DGKH,DLL4,DPYD,ERBB3,F11R,FAM27A,FAM49A,FASLG,FCGR1A,FN1,FSTL1,FUCA1,GBP3,GLS2,GRB2,LST1,GAGE2,NKG7,GZMA,EOMES,SAMD3,TBX21,…
NKT cells	Charoentong et al/ImmuCellAI/xCell	65	BTN2A2,CD101,CD109,CNPY3,CNPY4,CREB1,CRTC2,CRTC3,CSF2,KLRC1,FUT4,ICAM2,IL32,LAMP2,LILRB5,KLRG1,HSPA4,HSPB6,ISM2,ITIH2,KDM4C,KIR2DS4,KIRREL3,SDCBP,NFATC2IP,MICB,KIR2DL1,KIR2DL3,KIR3DL1,KIR3DL2,NCR1,FOSL1,TSLP,SLC7A7,SPP1,TREM2,UBASH3A,YBX2,CCDC88A,CLEC1A,THBD,PDPN,VCAM1,EMR1,CASP5,DOLK,GMIP,PRR5L,SGCA,SLAMF1,TCOF1,TGFBR2,PHKG1,RARA,S100B,BEST1,TP53TG5,GSG1,AMBN,IL17B,L1TD1,ARPC1A,KLHL26,GEMIN7,PMF…
nTreg	ImmuCellAI	10	FOXP3,STAT5A,DUSP4,CD4,CTLA4,TNFRSF9,IL10RA,IL2RA,CD5,SIT1
Osteoblast	xCell	122	BMPR1A,COMP,DCTD,DYNC1LI2,EPYC,GRSF1,IBSP,MFAP3,PRELP,SGCG,UBE2L3,COL14A1,ITGA8,EIF2S2,KIF3B,LAPTM4A,APPBP2,MAB21L2,ILVBL,XPOT,DOLK,ICMT,TMEM50A,CBY1,RPS6KC1,COPS7A,MYOZ2,NUDT9,RNF121,LIN7C,DHX32,IL26,STARD7,C5orf15,PAPPA2,EBF2,ATG9A,MUL1,TM2D3,UNC119B,LRRC15,ARCN1,HTR2A,PSMB5,EIF4E2,FRMPD4,YME1L1,NPLOC4,FTO,FAM168B,YIPF6,HLCS,SGCD,YAP1,TRIM32,ZNF629,MKRN2,TRAF3IP1,AMOTL2,KCMF1,CCDC47,TMEM185B,DP…
pDCs	Bindea et al/Charoentong et al/He et al/Rooney/xCell	74	IL3RA,CBX6,DAB2,DDX17,HIGD1A,IDH3A,MAGED1,NUCB2,OFD1,OGT,PDIA4,SERTAD2,SIRPA,TMED2,ENG,FCAR,IGF1,ITGA2B,GABARAP,GPX1,KRT23,PROK2,RALB,RETNLB,RNF141,SEC14L1,SEPX1,EMP3,CD300LF,ABTB1,KLHL21,PHRF1,CLEC4C,CXCR3,GZMB,IRF7,IRF8,LILRA4,PHEX,PLD4,PTCRA,APOC3,CSHL1,DNASE1L3,HIST1H2BB,HPD,KCNA5,SCT,P2RY14,LILRB4,CUX2,LRRC36,RPL3L,CACNB1,FKBP2,MYBPC1,SLC12A3,SPIB,ZNF221,MAPKAPK2,CXCL13,SLITRK3,TSPAN13,SPCS1…
Pericyte	xCell	157	ADCY3,CDK4,GGCX,HIC1,MLLT1,MYBPC2,P4HB,MAPK3,PTGER1,SLC6A13,TAF15,DYNLL1,ASH2L,ZBTB22,S1PR2,BCKDK,COPS6,TMED1,CBX6,TXN2,TMEM184B,ERGIC3,MIER2,ZNF444,PRDM11,ARF5,ARNT,ATP5G1,ATP5J,CALR,CTBP1,DMWD,ELK1,ISLR,KIF22,MMP11,MYBPH,NDUFB1,NDUFB7,NNAT,PFN1,PPP2CB,PPP2R5D,PSMD8,TRIM27,TNXB,SLC35A2,ZFPL1,LZTR1,AKR7A2,AP3D1,KCNAB3,MED16,CTDSP2,ARFRP1,RNF41,TAB1,TIMM44,TM9SF1,TRIM3,GIPC1,YIF1A,KDELR1,LMAN2,RAB…
Plasma cells	xCell	270	AMPD1,TNFRSF17,FKBP2,PNOC,SSR4,RNGTT,SPATS2,UBA5,ZBP1,ALPI,AVP,BMP8B,C21orf2,CAMP,CASP10,CCNC,CD27,ENTPD1,CD79A,CDH15,COX6A2,CRYBB1,CRYBB3,CRYGC,CYP11A1,EPO,GDF2,GOLGA3,GOLGA4,GRM4,GUCA1A,HIST1H2BB,HSF4,HSPA6,IDE,IRF4,KCNN3,MARS,MGAT2,NEUROG1,NOS2,NPAS1,NPPA,NPPC,PRM1,PTPRS,RAB3A,RAD17,RGS1,RGS13,RPN2,CCL25,SLC5A2,SRP54,SS18,SYT5,TG,SEC62,TNNT3,HSP90B1,UBE2G1,ZNF133,RNF113A,RNF103,MANF,ITGA8,B4GA…
Platelets	xCell	174	ADCY8,ALOX12,APOA1,ARHGAP6,AVPR1A,BMP8B,BNIP2,CASQ1,CETP,COL10A1,GNAS,GNB3,GP1BA,GP5,GPR3,GPR17,LPAR4,HPCA,HSD17B3,IL5,ITGA2B,KIF2A,LCN1,LIMS1,SMAD2,MAN2A2,MAX,MEA1,RAB8A,CIITA,MPL,MUC6,NPPA,SIX6,PDE6A,PDE6H,PF4V1,PHKB,PITX3,PLXNB3,PPM1A,PPY,PRKCG,PTPRA,RNF2,RPA1,SELP,SLC6A4,NEK4,TACR2,TAL1,TG,TNNC2,CRISP2,VCL,VDAC3,XPNPEP1,ZNF37A,ZNF214,ST7,NCOA4,CDK2AP1,HIST1H2BO,SNX3,MYOM1,KSR1,ASAP2,ENDOU,RNF…
Preadipocytes	xCell	175	ARCN1,ARL1,CDK7,FGF7,GLG1,HAS1,HDLBP,SSR1,TESK1,TMEM11,BUB3,HAND2,BAG3,MORF4L2,TUBA1B,NCKAP1,KDELR2,SEC63,FAM98A,TCTN3,MMADHC,GLT8D1,SRPRB,ALG8,SLC25A32,ADH5,ALCAM,SLC25A6,ANXA1,ANXA5,RHOA,ARSB,ATP5C1,ATP5G1,CANX,CAST,COPA,COPB1,ATF6B,DPAGT1,TOR1A,ECT2,ELK1,EPRS,GRSF1,HIF1A,HSPA4,IARS,ISLR,MOCS2,NACA,NDUFB4,OCRL,P4HB,PPIB,PTGIR,PTPN11,PURA,RARS,RNF2,RPN2,RRM1,SNAPC2,TNXB,HSP90B1,PTP4A2,GNPAT,EIF3…
pro B cells	xCell	239	AFM,ALPL,CCR8,CRX,DCC,DNTT,GABRA6,GCK,GPR3,GPR4,GRIK3,GYS2,TLX2,KNG1,MEN1,MUSK,OMD,PARK2,POU3F1,RAG2,RPE65,SLC2A2,SLC12A1,SRY,VPREB1,CSRP3,HIST1H2BM,SOX14,CACNA1G,GREB1,CNKSR1,ARPP21,FRS3,LILRB1,CLDN14,PLA2G2D,OR7A5,AKAP8L,STRN4,GNL2,TNFRSF12A,LARP7,BTBD7,SPATA7,HAMP,C2orf49,CXorf36,LRRTM4,FIP1L1,SLC25A31,SCRT1,IMP4,HSPB6,ZNF81,ZNF674,ADARB2,ADCY8,AGXT,ALOX15B,ANXA3,APOC3,ARG1,ART4,BMX,CA1,CCKAR,…
Sebocytes	xCell	35	CALML3,CSF2,CSTA,CTSK,DSG3,GJB5,SFN,IL1A,IRF6,KRT6B,LAD1,MMP3,PI3,PKP1,SOX15,SULT2B1,KRT75,FGFBP1,AP1M2,PDZK1IP1,FST,IL24,LPAR3,TFCP2L1,HES2,TMEM40,LTB4R2,RAB25,S100A14,C1orf116,ZNF750,KRT6C,ENTPD3,GJB3,PTK6
Skeletal muscle	xCell	100	CAV3,CDH15,CHRNG,MYBPH,MYF5,RAPSN,MYLPF,EBF2,MYOD1,LSM2,CDK1,CENPE,MYOG,ACHE,ACTA1,ACTN2,AMPD1,ART1,ART3,ATP1A2,ATP2A1,CA3,CACNA1S,CACNB1,CACNG1,CASQ1,CHRND,CKM,CNTFR,COX6A2,DES,RAPGEF1,HADHB,HRC,KCNN3,MUSK,MYBPC1,MYBPC2,MYF6,MYH1,MYH2,MYH6,MYH7,MYL1,MYL2,MYL3,NRAP,PCNT,PGAM2,PGM1,PHKG1,PPP1R3A,PYGM,RAD23A,RPL3L,CLIP1,RYR3,MAPK12,SGCA,SGCG,SLC2A4,SLN,SPTB,TNNC2,TNNI1,TNNT3,TTN,UCP3,CSRP3,TCAP,MYO…
Smooth muscle cell	xCell	308	COPA,COPB1,FKTN,HDLBP,PFN2,PRKAG1,PRKG1,USO1,ASAP2,BAG2,PREPL,VTI1B,HSPB6,ARL1,DCTN1,DYNC1LI2,HOXA3,LGALS1,TCF21,GDF5,MBTPS1,COPS2,ANAPC13,MYOF,AMZ2,KLHL9,ACBD3,DYNLRB1,ADH1B,ALCAM,ARCN1,EIF4G2,HPD,ISLR,IPO5,NBR1,OCRL,OGN,SDF2,KIF3B,SCAMP1,TTC37,CRYZL1,STAM2,ERLIN1,FAF2,EID1,INVS,COPS7A,DCTN4,UFSP2,THAP10,IFT46,EDA2R,PKNOX2,MRPL40,ADD1,ADH5,ANXA5,ARF4,ARHGAP6,BAD,CACNA1C,CAPNS1,CETN2,CSNK1G3,CSNK…
T cells	Bindea et al/Danaher et al/EPIC/MCPcounter	36	BCL11B,CD2,CD28,CD3D,CD3E,CD3G,CD6,CD96,GIMAP5,ITM2A,LCK,NCALD,PRKCQ,SH2D1A,SKAP1,TRA,TRAC,TRAT1,TRBC1, CD5, CD28, IL7R, ITK, THEMIS, UBASH3A,CD5,CHRM3-AS2,CTLA4,FLT3LG,ICOS,MAL,MGC40069,PBX4,SIRPG,THEMIS,TNFRSF25
T helper cells	Bindea et al/He et al	25	ANP32B,ASF1A,ATF2,BATF,C13orf34,CD28,DDX50,FAM111A,FRYL,GOLGA8A,ICOS,ITM2A,LRBA,NAP1L4,NUP107,PHF10,PPP2R5C,RPA1,SEC24C,SLC25A12,SRSF10,TRA,UBE2L3,YME1L1,CD4
Tcm cells	Bindea et al/ImmuCellAI	65	AQP3,ATF7IP,ATM,CASP8,CDC14A,CEP68,CLUAP1,CREBZF,CYLD,DOCK9,FAM153B,FOXP1,FYB,HNRPH1,INPP4B,KLF12,LOC441155,MAP3K1,MLL,N4BP2L2-IT2,NEFL,NFATC3,PCM1,PCNX,PDXDC2,PHC3,POLR2J2,PSPC1,REPS1,RPP38,SLC7A6,SNRPN,ST3GAL1,STX16,TIMM8A,TRAF3IP3,TXK,TXLNGY,USP9Y,CORO7,GMEB2,ADSL,ITK,TFAP4,NAA16,LY9,GIMAP4,PURA,DVL1,LRIG2,IL7R,CDKN2AIP,APBB1,IPCEF1,CD247,CD40LG,TRADD,CD3E,TPR,ARID5B,UBASH3A,NCK1,SPTAN1,GPR171…
Tem cells	Bindea et al/ImmuCellAI	45	AKT3,C7orf54,CCR2,DDX17,EWSR1,FLI1,GDPD5,LTK,MEFV,NFATC4,PRKY,TBC1D5,TBCD,TRA,VIL2,APBA3,CD160,CD2,CD8B,CDK10,CDKN2AIP,CHST12,COG4,CX3CR1,DHX16,GIMAP6,GPR171,GZMK,HMOX2,IKZF3,ITK,KLRD1,KLRG1,MAPKAPK5,MORC2,MRFAP1L1,PLCG1,PSMC5,RNF167,SBF1,SF3B2,SLAMF1,USP47,ZFYVE9,ZNF549
Tfh	Bindea et al/Charoentong et al/He et al/ImmuCellAI	78	B3GAT1,BLR1,C18orf1,CDK5R1,CHGB,CHI3L2,CXCL13,HEY1,HIST1H4K,ICA1,KCNK5,KIAA1324,MAF,MAGEH1,MKL2,MYO6,MYO7A,PASK,PDCD1,POMT1,PTPN13,PVALB,SH3TC1,SIRPG,SLC7A10,SMAD1,ST8SIA1,STK39,THADA,TOX,TSHR,ZNF764,BCL6,CD200,CD83,CD84,FGF2,GPR18,CEBPA,CECR1,CLEC10A,CLEC4A,CSF1R,CTSS,DMN,DPP4,LRRC32,MC5R,MICA,NCAM1,NCR2,NRP1,PDCD1LG2,PDCD6,PRDX1,RAE1,RAET1E,SIGLEC7,SIGLEC9,TYRO3,CHST12,CLIC3,IVNS1ABP,KIR2DL2,LG…
Tgd cells	Bindea et al/Charoentong et al/ImmuCellAI/xCell	254	C1orf61,CD160,FEZ1,TARP,TRD,TRGV9,ACP5,AQP9,BTN3A2,C1orf54,CARD8,CCL18,CD209,CD33,CD36,CDK5,IL10RB,KLRF1,LGALS1,MAPK7,KLHL7,KRT80,LAMC1,LCORL,LMNB1,MEIS3P1,MPL,FABP1,FABP5,FADD,MFAP3L,MINPP1,RPS24,RPS7,RPS9,DBNL,CCL13,KLRG1,CYP4A11,CCR5,GZMH,ACD,CHST12,GZMA,GZMB,LAG3,NKG7,PRF1,PVRIG,TINF2,ZMAT5,GNLY,LCP2,PSTPIP1,PTPN4,RALY,TAB2,TDP1,AK2,ABCD2,FASLG,BUB1,CCNF,CD2,CD247,CD40LG,CDC25C,CENPA,CHEK1,CL…
Th1 cells	Bindea et al/Charoentong et al/Danaher et al/He et al/ImmuCellAI/xCell	140	APBB2,APOD,ATP9A,BST2,BTG3,CCL4,CD38,CD70,CMAH,CSF2,CTLA4,DGKI,DOK5,DPP4,DUSP5,EGFL6,GGT1,HBEGF,IFNG,IL12RB2,IL22,LRP8,LRRN3,LTA,SGCB,SYNGR3,ZBTB32,TBX21,ADAM8,AHCYL2,ALCAM,B3GALNT1,BBS12,BST1,CD151,CD47,CD48,CD52,CD53,CD59,CD6,CD68,CD7,CD96,CFHR3,CHRM3,CLEC7A,COL23A1,COL4A4,COL5A3,DAB1,DLEU7,DOC2B,EMP1,F12,FURIN,GAB3,GATM,GFPT2,GPR25,GREM2,HAVCR1,HSD11B1,HUNK,IGF2,RCSD1,RYR1,SAV1,SELE,SELP,SH3KB…
Th17 cells	Bindea et al/Charoentong et al/ImmuCellAI	31	IL17A,IL17RA,RORC,C2CD4A,C2CD4B,CA2,CCDC65,CEACAM3,IL17C,IL17F,IL17RC,IL17RE,IL23A,ILDR1,LONRF3,SH2D6,TNIP2,ABCA1,ABCB1,ADAMTS12,ANK1,ANKRD22,B3GALT2,CAMTA1,CCR9,CD40,GPR44,IFT80,IL1R1,CD4,IL21
Th2 cells	Bindea et al/Charoentong et al/He et al/ImmuCellAI/xCell	64	ADCY1,AHI1,ANK1,BIRC5,CDC25C,CDC7,CENPF,CXCR6,DHFR,EVI5,GATA3,GSTA4,HELLS,IL26,LAIR2,LIMA1,MB,MICAL2,NEIL3,PHEX,PMCH,PTGIS,SLC39A14,SMAD2,SNRPD1,WDHD1,ASB2,CSRP2,DAPK1,DLC1,DNAJC12,DUSP6,GNAI1,LAMP3,NRP2,OSBPL1A,PDE4B,PHLDA1,PLA2G4A,RAB27B,RBMS3,RNF125,TMPRSS3,GZMK,IL4,SLC25A44,IL5,IL13,MAD2L1,RRM2,BAG2,CEP55,RRAS2,NUP37,NPHP4,GPR15,GZMA,CDK2AP1,RGS9,RAD50,TMEM39B,UBAP2,THADA,RNF34
Tr1	ImmuCellAI	5	TNFRSF4,CD4,CCR4,CD28,LAX1
Tregs	Bindea et al/Charoentong et al/Danaher et al/Davoli et al/He et al/xCell	126	FOXP3,CCL3L1,CD72,CLEC5A,ITGA4,L1CAM,LIPA,LRP1,LRRC42,MARCO,MMP12,MNDA,MRC1,MS4A6A,PELO,PLEK,PRSS23,PTGIR,ST8SIA4,STAB1,IL2RA,CTLA4,SLC35D1,GDPD3,CISH,IL12RB2,TMPRSS6,CTSC,LAPTM4B,TFRC,RNF145,NETO2,ADAT2,CHST2,NFE2L3,LIMA1,IL1R2,ICOS,HSDL2,HTATIP2,FKBP1A,TIGIT,CCR8,LTA,SLC35F2,IL21R,AHCYL1,SOCS2,ETV7,BCL2L1,RRAGB,ACSL4,CHRNA6,BATF,LAX1,ADPRH,TNFRSF4,ANKRD10,CD274,CASP1,LY75,NPTN,SSTR3,GRSF1,CSF2R…
